# Supplementary material for: Systematic metabolomic studies identified adult adiposity biomarkers with acetylglycine associated with fat loss in vivo
Source: Front Mol Biosci. 2023 Apr 14;10:1166333. doi: 10.3389/fmolb.2023.1166333 (PMC10141311; doi:10.3389/fmolb.2023.1166333)
Supplement: Supplementary file 1 [file Table1.XLSX]

## Sheet: Supplemental Table 6
Supplemental Table 6 Topological metabolic pathway analysis.
KEGG ID	KEGG Name	P value	Betweenness	Closeness	Combined Score	Degree
			Centrality	Centrality
Pathway
hsa00330	Arginine and proline metabolism	0.0018	0.3517	0.5357	0.8874	5
hsa02010	ABC transporters	0.0002	0.3885	0.2553	0.6437	8
hsa04979	Cholesterol metabolism	<0.0001	0.3071	0.2493	0.5563	5
hsa05200	Pathways in cancer	<0.0001	0.245	0.2078	0.4528	7
hsa04380	Osteoclast differentiation	0.0126	0.1293	0.2261	0.3554	2
hsa04977	Vitamin digestion and absorption	0.0037	0.0987	0.2394	0.3381	4
hsa05215	Prostate cancer	0.0001	0.1113	0.2048	0.3161	5
hsa00730	Thiamine metabolism	<0.0001	0.0888	0.2185	0.3073	9
hsa00360	Phenylalanine metabolism	0.0021	0.0373	0.191	0.2283	7
hsa04960	Aldosterone-regulated sodium reabsorption	<0.0001	0.0697	0.1565	0.2262	4
hsa00120	Primary bile acid biosynthesis	0.0014	0.022	0.2029	0.2249	3
hsa04122	Sulfur relay system	<0.0001	<0.0001	0.2068	0.2068	1
hsa04520	Adherens junction	0.0006	<0.0001	0.1864	0.1864	1
hsa04350	TGF-beta signaling pathway	0.0384	<0.0001	0.1199	0.1199	1
Module
M00047	Creatine pathway	<0.0001	0.3745	0.5556	0.93	5
M00106	Conjugated bile acid biosynthesis, cholate => taurocholate/glycocholate	<0.0001	0.0075	0.176	0.1835	3
M00109	C21-Steroid hormone biosynthesis, progesteron...	<0.0001	0.0003	0.1356	0.1358	2
Enzyme
2.3.2.27	RING-type E3 ubiquitin transferase	0.0015	0.3824	0.2374	0.6199	4
2.7.3.2	creatine kinase	<0.0001	0.0392	0.4167	0.4559	2
2.1.1.2	guanidinoacetate N-methyltransferase	<0.0001	0.0495	0.4054	0.455	2
3.1.3.2	acid phosphatase	0.0001	0.1457	0.2285	0.3742	4
2.1.4.1	glycine amidinotransferase	0.0018	0	0.3659	0.3659	1
3.1.1.3	triacylglycerol lipase	0.0196	0.0784	0.2368	0.3152	2
7.6.2.3	ABC-type glutathione-S-conjugate transporter	0.0001	0.0304	0.2342	0.2645	2
2.3.1.13	glycine N-acyltransferase	0.0005	0.0247	0.2185	0.2432	3
2.3.1.65	bile acid-CoA:amino acid N-acyltransferase	<0.0001	0.014	0.2068	0.2208	3
5.6.1.6	channel-conductance-controlling ATPase	0.0139	0	0.2038	0.2038	1
7.6.2.2	ABC-type xenobiotic transporter	0.0022	0	0.2038	0.2038	1
2.7.6.2	thiamine diphosphokinase	<0.0001	0.0031	0.1986	0.2017	2
2.3.1.26	sterol O-acyltransferase	0.0004	0	0.2	0.2	1
3.1.1.34	lipoprotein lipase	0.0082	0	0.2	0.2	1
3.1.3.1	alkaline phosphatase	<0.0001	0.0002	0.1995	0.1998	2
2.5.1.151	alkylcobalamin dealkylase	0.0037	<0.0001	0.1936	0.1936	1
1.3.1.22	3-oxo-5alpha-steroid 4-dehydrogenase (NADP+)	<0.0001	0.0017	0.1767	0.1784	2
3.4.21.77	semenogelase	<0.0001	0.0007	0.1742	0.1749	2
1.14.11.29	hypoxia-inducible factor-proline dioxygenase	0.0001	0	0.1724	0.1724	1
3.4.22.60	caspase-7	0.0136	0	0.1724	0.1724	1
3.4.24.7	interstitial collagenase	0.0132	0	0.1724	0.1724	1
3.4.24.17	stromelysin 1	0.0485	0	0.1703	0.1703	1
6.2.1.7	cholate---CoA ligase	0.0324	0.0027	0.1619	0.1646	2
2.3.2.26	HECT-type E3 ubiquitin transferase	<0.0001	0.0235	0.136	0.1595	2
1.1.1.146	11beta-hydroxysteroid dehydrogenase	<0.0001	0.0003	0.1356	0.1358	2
7.2.2.13	Na+/K+-exchanging ATPase	0.0152	0	0.1356	0.1356	1
1.3.1.3	Delta4-3-oxosteroid 5beta-reductase	0.0022	0	0.1339	0.1339	1
3.1.2.27	choloyl-CoA hydrolase	0.0012	0	0	0	0
Reaction
R07420	Phosphocreatine <=> Creatinine + Orthophosphate	<0.0001	0.1269	0.4688	0.5957	3
R01884	Creatinine amidohydrolase	<0.0001	0.0981	0.4688	0.5669	3
R02922	Creatinine iminohydrolase	<0.0001	0.0949	0.4167	0.5116	3
R01566	Creatine amidinohydrolase	0.0009	0.0434	0.4286	0.4719	2
R01881	ATP:creatine N-phosphotransferase	<0.0001	0.0762	0.3947	0.4709	3
R03720	Choloyl-CoA:glycine N-choloyltransferase	0.0043	0.1837	0.2537	0.4374	8
R03187	N-Methylimidazolidine-2,4-dione amidohydrolase (ATP-hydrolysing)	0.0368	0.0432	0.375	0.4182	2
R01883	S-Adenosyl-L-methionine:guanidinoacetate N-methyltransferase	0.0067	0.0286	0.3659	0.3944	2
R05835	Glycocholate amidohydrolase	<0.0001	0.1143	0.2478	0.3621	4
R02135	thiamin monophosphate phosphohydrolase	<0.0001	0.0966	0.2401	0.3367	4
R02576	Phenylacetyl-CoA:L-glutamine alpha-N-phenylac...	<0.0001	0.0876	0.2243	0.3118	5
R05841	phenylacetyl-CoA:glycine N-phenylacetyltransf...	0.0419	0.0445	0.2196	0.2641	4
R02134	ATP:thiamine phosphotransferase	<0.0001	0.0205	0.2255	0.246	3
R11314	Thiamine <=> N-Formyl-4-amino-5-aminomethyl-2...	<0.0001	0.0168	0.2243	0.2411	3
R02133	Thiamin hydrolase	<0.0001	0.0152	0.2243	0.2395	3
R02863	Thiamin:beta 2-methyl-4-aminopyrimidine-5-met...	0.0013	0.0152	0.2243	0.2395	3
R00033	thiamine:oxygen 5-oxidoreductase	<0.0001	0.0036	0.2231	0.2267	2
R00619	ATP:thiamine diphosphotransferase	<0.0001	0.0128	0.2088	0.2216	2
R02794	Cholate:CoA ligase (AMP-forming)	<0.0001	0.0253	0.1902	0.2154	4
R07296	choloyl-CoA hydrolase	<0.0001	0.006	0.1885	0.1945	5
R02539	Phenylacetate:CoA ligase	<0.0001	0.0063	0.1876	0.194	3
R09840	Phenylacetyl-CoA + H2O <=> Phenylacetic acid ...	<0.0001	0.0063	0.1876	0.194	3
R00617	ATP:thiamin-phosphate phosphotransferase	0.0248	0.0014	0.1816	0.183	2
R00021	L-glutamate:ferredoxin oxidoreductase (transa...	0.0455	0	0.182	0.182	1
R00093	L-glutamate:NAD+ oxidoreductase (transaminati...	0.0161	0	0.182	0.182	1
R00114	L-glutamate:NADP+ oxidoreductase (transaminat...	0.0263	0	0.182	0.182	1
R00253	L-Glutamate:ammonia ligase (ADP-forming)	0.0035	0	0.182	0.182	1
R00256	L-glutamine amidohydrolase	0.0128	0	0.182	0.182	1
R02834	Cortisol:NAD+ 11-oxidoreductase	<0.0001	0.0232	0.1557	0.1789	3
R02836	Cortisol:NADP+ 11-oxidoreductase	<0.0001	0.0232	0.1557	0.1789	3
R02893	17alpha,21-dihydroxy-5beta-pregnane-3,11,20-t...	<0.0001	0.0235	0.1543	0.1778	2
R02797	Taurocholate amidohydrolase	0.0176	0.0008	0.1753	0.1761	2
R03630	phthalate,NADH:oxygen oxidoreductase (4,5-hyd...	<0.0001	0	0.1724	0.1724	1
R09227	Phthalate + Oxygen + NADH + H+ <=> Phthalate ...	<0.0001	0	0.1724	0.1724	1
R00615	Thiamin diphosphate phosphohydrolase	0.041	0	0.1654	0.1654	1
R07222	phenylacetyl-CoA:quinone oxidoreductase	0.0077	0.0001	0.1613	0.1614	2
R09838	phenylacetyl-CoA:oxygen oxidoreductase (1,2-e...	0.0161	0.0001	0.1613	0.1614	2
R03718	Choloyl-CoA:glycine N-choloyltransferase	<0.0001	0	0	0	0
R07802	2-Hydroxy-6-oxo-6-(2-carboxyphenyl)-hexa-2,4-...	<0.0001	0	0	0	0
Compound (Bold fonds: the input metabolites for the pathway analysis)
C00300	Creatine	0.0001	0.1732	0.4412	0.6144	4
C00378	Thiamine	<0.0001	0.2716	0.2599	0.5316	10
C00791	Creatinine	<0.0001	0.0801	0.4412	0.5213	3
C00037	Glycine	<0.0001	0.2199	0.2599	0.4799	5
C01921	Glycocholate	<0.0001	0.2146	0.2436	0.4581	3
C02305	Phosphocreatine	0.0001	0.0221	0.3846	0.4068	2
C00064	L-Glutamine	<0.0001	0.1578	0.2219	0.3797	7
C00010	CoA	0.0353	0.1296	0.2255	0.355	9
C02565	N-Methylhydantoin	0.0059	0.0079	0.3125	0.3204	2
C01606	Phthalate (1,2-Benzenedicarboxylic acid)	<0.0001	0.0922	0.2078	0.3	4
C00735	Cortisol	0.0045	0.1122	0.1801	0.2923	5
C00762	Cortisone	<0.0001	0.1068	0.1812	0.288	6
C00695	Cholic acid	0.0004	0.0267	0.2088	0.2356	4
C19872	N-Formyl-4-amino-5-aminomethyl-2-methylpyrimidine;	0.0418	0.0085	0.2208	0.2292	2
	2-Methyl-4-amino-5-(formylaminomethyl) pyrimidine;
	FAMP
C01081	Thiamin monophosphate	0.0363	0.0272	0.1977	0.2248	4
C01794	Choloyl-CoA	0.0004	0.0118	0.2078	0.2196	4
C00582	Phenylacetyl-CoA	<0.0001	0.0254	0.1902	0.2156	6
C16264	2-Hydroxy-6-oxo-6-(2-carboxyphenyl)-hexa-2,4-dienoate	0.0159	0.0235	0.1731	0.1966	4
C04294	5-(2-Hydroxyethyl)-4-methylthiazole	0.0121	0.0001	0.1844	0.1845	2
C04148	Phenylacetylglutamine (Alpha-N-phenylacetyl-L-glutamine)	<0.0001	0	0.1836	0.1836	1
C00596	2-Hydroxy-2,4-pentadienoate	0.0309	0	0.1478	0.1478	1

## Sheet: Supplemental Table 7 
Supplemental Table 7 Correlation analysis in the Caucasian women.
Metabolites	Traits	Spearman	pvalue	Method	Adjust	Sample
Acetylglycine	A/G Ratio	-0.314098	0.000196197	Spearman cor test	None	Cau_female_136s
Creatinine	A/G Ratio	-0.163604	0.057019	Spearman cor test	None	Cau_female_136s
Glycocholic acid	A/G Ratio	-0.112666	0.191573	Spearman cor test	None	Cau_female_136s
Thiamine	A/G Ratio	-0.0138591	0.872772	Spearman cor test	None	Cau_female_136s
Acetylglycine	A/W Ratio	-0.287505	0.000689149	Spearman cor test	None	Cau_female_136s
Creatinine	A/W Ratio	-0.199981	0.019582	Spearman cor test	None	Cau_female_136s
Glycocholic acid	A/W Ratio	-0.131749	0.126279	Spearman cor test	None	Cau_female_136s
Thiamine	A/W Ratio	0.0169744	0.8445	Spearman cor test	None	Cau_female_136s
Acetylglycine	G/W Ratio	0.291017	0.000587789	Spearman cor test	None	Cau_female_136s
Creatinine	G/W Ratio	0.098669	0.253106	Spearman cor test	None	Cau_female_136s
Glycocholic acid	G/W Ratio	0.0890177	0.302737	Spearman cor test	None	Cau_female_136s
Thiamine	G/W Ratio	0.0506274	0.558321	Spearman cor test	None	Cau_female_136s
Acetylglycine	W	-0.33986	5.16581e-05	Spearman cor test	None	Cau_female_136s
Creatinine	W	-0.129316	0.133495	Spearman cor test	None	Cau_female_136s
Glycocholic acid	W	-0.0820285	0.342427	Spearman cor test	None	Cau_female_136s
Thiamine	W	-0.194323	0.0233957	Spearman cor test	None	Cau_female_136s

## Sheet: Supplemental Table 8
Supplemental Table 8 Partial correlation analysis in the Caucasian women.
Metabolites	Traits	partialSpearman	pvalue	Method	Adjust	Sample
Acetylglycine	A/G Ratio	-0.284347	0.000909765	partial Spearman cor test	Age,Height_cm,Num_Exercises_Weekly	Car_female_136s
Creatinine	A/G Ratio	-0.116282	0.182567	partial Spearman cor test	Age,Height_cm,Num_Exercises_Weekly	Car_female_136s
Glycocholic acid	A/G Ratio	-0.112008	0.199286	partial Spearman cor test	Age,Height_cm,Num_Exercises_Weekly	Car_female_136s
Thiamine	A/G Ratio	0.046909	0.591842	partial Spearman cor test	Age,Height_cm,Num_Exercises_Weekly	Car_female_136s
Acetylglycine	A/W Ratio	-0.253237	0.00327153	partial Spearman cor test	Age,Height_cm,Num_Exercises_Weekly	Car_female_136s
Creatinine	A/W Ratio	-0.154319	0.0761412	partial Spearman cor test	Age,Height_cm,Num_Exercises_Weekly	Car_female_136s
Glycocholic acid	A/W Ratio	-0.134057	0.123957	partial Spearman cor test	Age,Height_cm,Num_Exercises_Weekly	Car_female_136s
Thiamine	A/W Ratio	0.0834463	0.339612	partial Spearman cor test	Age,Height_cm,Num_Exercises_Weekly	Car_female_136s
Acetylglycine	G/W Ratio	0.278566	0.0011672	partial Spearman cor test	Age,Height_cm,Num_Exercises_Weekly	Car_female_136s
Creatinine	G/W Ratio	0.0709836	0.416837	partial Spearman cor test	Age,Height_cm,Num_Exercises_Weekly	Car_female_136s
Glycocholic acid	G/W Ratio	0.0882747	0.312305	partial Spearman cor test	Age,Height_cm,Num_Exercises_Weekly	Car_female_136s
Thiamine	G/W Ratio	0.0179048	0.83792	partial Spearman cor test	Age,Height_cm,Num_Exercises_Weekly	Car_female_136s
Acetylglycine	W	-0.291793	0.000654825	partial Spearman cor test	Age,Height_cm,Num_Exercises_Weekly	Car_female_136s
Creatinine	W	-0.0687793	0.431489	partial Spearman cor test	Age,Height_cm,Num_Exercises_Weekly	Car_female_136s
Glycocholic acid	W	-0.1474	0.0904335	partial Spearman cor test	Age,Height_cm,Num_Exercises_Weekly	Car_female_136s
Thiamine	W	-0.157546	0.0701279	partial Spearman cor test	Age,Height_cm,Num_Exercises_Weekly	Car_female_136s

## Sheet: Supplemental Table 9 
Supplemental Table 9 Correlation analysis in the African-American and Caucasian men.
Metabolites	Traits	Spearman	pvalue	Method	Adjust	Sample
Acetylglycine	A/G Ratio	-0.255186	7.21617e-12	Spearman cor test	None	AA+Cau_male_700s
Cortisone	A/G Ratio	-0.113332	0.00267493	Spearman cor test	None	AA+Cau_male_700s
Creatinine	A/G Ratio	-0.0865549	0.0220078	Spearman cor test	None	AA+Cau_male_700s
Glycocholic acid	A/G Ratio	-0.099915	0.00815941	Spearman cor test	None	AA+Cau_male_700s
N-Phenylacetyl-L-Glutamine	A/G Ratio	-0.0235668	0.533619	Spearman cor test	None	AA+Cau_male_700s
Acetylglycine	A/W Ratio	-0.278282	6.47506e-14	Spearman cor test	None	AA+Cau_male_700s
Cortisone	A/W Ratio	-0.114679	0.00237582	Spearman cor test	None	AA+Cau_male_700s
Creatinine	A/W Ratio	-0.0890998	0.0183818	Spearman cor test	None	AA+Cau_male_700s
Glycocholic acid	A/W Ratio	-0.129448	0.000596491	Spearman cor test	None	AA+Cau_male_700s
N-Phenylacetyl-L-Glutamine	A/W Ratio	-0.0410596	0.277988	Spearman cor test	None	AA+Cau_male_700s
Acetylglycine	G/W Ratio	0.0927322	0.0141132	Spearman cor test	None	AA+Cau_male_700s
Cortisone	G/W Ratio	0.0414988	0.272876	Spearman cor test	None	AA+Cau_male_700s
Creatinine	G/W Ratio	0.0344528	0.36273	Spearman cor test	None	AA+Cau_male_700s
Glycocholic acid	G/W Ratio	-0.0137363	0.716757	Spearman cor test	None	AA+Cau_male_700s
N-Phenylacetyl-L-Glutamine	G/W Ratio	-0.0282909	0.454871	Spearman cor test	None	AA+Cau_male_700s
Acetylglycine	W	-0.267381	6.34063e-13	Spearman cor test	None	AA+Cau_male_700s
Cortisone	W	-0.105937	0.00502038	Spearman cor test	None	AA+Cau_male_700s
Creatinine	W	-0.16436	1.23942e-05	Spearman cor test	None	AA+Cau_male_700s
Glycocholic acid	W	-0.116838	0.00195934	Spearman cor test	None	AA+Cau_male_700s
N-Phenylacetyl-L-Glutamine	W	-0.0829786	0.0281442	Spearman cor test	None	AA+Cau_male_700s

## Sheet: Supplemental Table 10 
Supplemental Table 10 Partial correlation analysis in the African-American and Caucasian men.
Metabolites	Traits	partialSpearman	pvalue	Method	Adjust	Sample
Acetylglycine	A/G Ratio	-0.240457	1.30304e-10	partial Spearman cor test	Age,Height_cm,Num_Exercises_Weekly,race	AA+Cau_male_700s
Cortisone	A/G Ratio	-0.0961145	0.0111809	partial Spearman cor test	Age,Height_cm,Num_Exercises_Weekly,race	AA+Cau_male_700s
Creatinine	A/G Ratio	-0.045632	0.22924	partial Spearman cor test	Age,Height_cm,Num_Exercises_Weekly,race	AA+Cau_male_700s
Glycocholic acid	A/G Ratio	-0.0731606	0.0537027	partial Spearman cor test	Age,Height_cm,Num_Exercises_Weekly,race	AA+Cau_male_700s
N-Phenylacetyl-L-Glutamine	A/G Ratio	-0.108468	0.00417164	partial Spearman cor test	Age,Height_cm,Num_Exercises_Weekly,race	AA+Cau_male_700s
Acetylglycine	A/W Ratio	-0.262497	1.97173e-12	partial Spearman cor test	Age,Height_cm,Num_Exercises_Weekly,race	AA+Cau_male_700s
Cortisone	A/W Ratio	-0.0989933	0.00896591	partial Spearman cor test	Age,Height_cm,Num_Exercises_Weekly,race	AA+Cau_male_700s
Creatinine	A/W Ratio	-0.0305362	0.421201	partial Spearman cor test	Age,Height_cm,Num_Exercises_Weekly,race	AA+Cau_male_700s
Glycocholic acid	A/W Ratio	-0.100245	0.00813148	partial Spearman cor test	Age,Height_cm,Num_Exercises_Weekly,race	AA+Cau_male_700s
N-Phenylacetyl-L-Glutamine	A/W Ratio	-0.121307	0.00134409	partial Spearman cor test	Age,Height_cm,Num_Exercises_Weekly,race	AA+Cau_male_700s
Acetylglycine	G/W Ratio	0.0938837	0.0132179	partial Spearman cor test	Age,Height_cm,Num_Exercises_Weekly,race	AA+Cau_male_700s
Cortisone	G/W Ratio	0.0290838	0.443636	partial Spearman cor test	Age,Height_cm,Num_Exercises_Weekly,race	AA+Cau_male_700s
Creatinine	G/W Ratio	0.0512528	0.176824	partial Spearman cor test	Age,Height_cm,Num_Exercises_Weekly,race	AA+Cau_male_700s
Glycocholic acid	G/W Ratio	-0.016974	0.654851	partial Spearman cor test	Age,Height_cm,Num_Exercises_Weekly,race	AA+Cau_male_700s
N-Phenylacetyl-L-Glutamine	G/W Ratio	0.0306295	0.419783	partial Spearman cor test	Age,Height_cm,Num_Exercises_Weekly,race	AA+Cau_male_700s
Acetylglycine	W	-0.243279	7.79093e-11	partial Spearman cor test	Age,Height_cm,Num_Exercises_Weekly,race	AA+Cau_male_700s
Cortisone	W	-0.0949511	0.0122056	partial Spearman cor test	Age,Height_cm,Num_Exercises_Weekly,race	AA+Cau_male_700s
Creatinine	W	-0.128649	0.00066883	partial Spearman cor test	Age,Height_cm,Num_Exercises_Weekly,race	AA+Cau_male_700s
Glycocholic acid	W	-0.093311	0.0137909	partial Spearman cor test	Age,Height_cm,Num_Exercises_Weekly,race	AA+Cau_male_700s
N-Phenylacetyl-L-Glutamine	W	-0.138009	0.000260333	partial Spearman cor test	Age,Height_cm,Num_Exercises_Weekly,race	AA+Cau_male_700s

## Sheet: Supplemental Table 11 
Supplemental Table 11 Correlation analysis in the African-American men.
Metabolites	Traits	Spearman	pvalue	Method	Adjust	Sample
Acetylglycine	A/G Ratio	-0.232544	5.51795e-05	Spearman cor test	None	Cau men in the validation cohort
Cortisone	A/G Ratio	-0.166134	0.00421982	Spearman cor test	None	Cau men in the validation cohort
Creatinine	A/G Ratio	0.00238789	0.967424	Spearman cor test	None	Cau men in the validation cohort
Glycocholic acid	A/G Ratio	-0.0594043	0.309216	Spearman cor test	None	Cau men in the validation cohort
N-Phenylacetyl-L-Glutamine	A/G Ratio	-0.0462919	0.42828	Spearman cor test	None	Cau men in the validation cohort
Acetylglycine	A/W Ratio	-0.274593	1.67918e-06	Spearman cor test	None	Cau men in the validation cohort
Cortisone	A/W Ratio	-0.151505	0.0091553	Spearman cor test	None	Cau men in the validation cohort
Creatinine	A/W Ratio	0.0202848	0.728622	Spearman cor test	None	Cau men in the validation cohort
Glycocholic acid	A/W Ratio	-0.0987608	0.0904149	Spearman cor test	None	Cau men in the validation cohort
N-Phenylacetyl-L-Glutamine	A/W Ratio	-0.0753155	0.197076	Spearman cor test	None	Cau men in the validation cohort
Acetylglycine	G/W Ratio	0.0255796	0.661712	Spearman cor test	None	Cau men in the validation cohort
Cortisone	G/W Ratio	0.0579588	0.321157	Spearman cor test	None	Cau men in the validation cohort
Creatinine	G/W Ratio	0.054254	0.353112	Spearman cor test	None	Cau men in the validation cohort
Glycocholic acid	G/W Ratio	-0.0382852	0.512456	Spearman cor test	None	Cau men in the validation cohort
N-Phenylacetyl-L-Glutamine	G/W Ratio	-0.0336094	0.56531	Spearman cor test	None	Cau men in the validation cohort
Acetylglycine	W	-0.257485	7.48437e-06	Spearman cor test	None	Cau men in the validation cohort
Cortisone	W	-0.155873	0.00731284	Spearman cor test	None	Cau men in the validation cohort
Creatinine	W	-0.0673739	0.248671	Spearman cor test	None	Cau men in the validation cohort
Glycocholic acid	W	-0.157686	0.0066507	Spearman cor test	None	Cau men in the validation cohort
N-Phenylacetyl-L-Glutamine	W	-0.140265	0.0159163	Spearman cor test	None	Cau men in the validation cohort

## Sheet: Supplemental Table 12 
Supplemental Table 12 Correlation analysis in the Caucasian men.
Metabolomics	traits	Spearman	pvalue	Method	Adjust	Sample
Acetylglycine	A/G Ratio	-0.260401	1.05918e-07	Spearman cor test	None	Cau men in the validation cohort
Cortisone	A/G Ratio	-0.0805046	0.105718	Spearman cor test	None	Cau men in the validation cohort
Creatinine	A/G Ratio	-0.0717272	0.149619	Spearman cor test	None	Cau men in the validation cohort
Glycocholic acid	A/G Ratio	-0.0990661	0.0463263	Spearman cor test	None	Cau men in the validation cohort
N-Phenylacetyl-L-Glutamine	A/G Ratio	-0.000223274	0.996426	Spearman cor test	None	Cau men in the validation cohort
Acetylglycine	A/W Ratio	-0.275885	1.65333e-08	Spearman cor test	None	Cau men in the validation cohort
Cortisone	A/W Ratio	-0.0829878	0.0953528	Spearman cor test	None	Cau men in the validation cohort
Creatinine	A/W Ratio	-0.0572828	0.250071	Spearman cor test	None	Cau men in the validation cohort
Glycocholic acid	A/W Ratio	-0.114121	0.0216163	Spearman cor test	None	Cau men in the validation cohort
N-Phenylacetyl-L-Glutamine	A/W Ratio	-0.00352234	0.943663	Spearman cor test	None	Cau men in the validation cohort
Acetylglycine	G/W Ratio	0.147257	0.00297278	Spearman cor test	None	Cau men in the validation cohort
Cortisone	G/W Ratio	0.0280206	0.573932	Spearman cor test	None	Cau men in the validation cohort
Creatinine	G/W Ratio	0.0618306	0.214362	Spearman cor test	None	Cau men in the validation cohort
Glycocholic acid	G/W Ratio	0.0254111	0.610128	Spearman cor test	None	Cau men in the validation cohort
N-Phenylacetyl-L-Glutamine	G/W Ratio	-0.0142104	0.775561	Spearman cor test	None	Cau men in the validation cohort
Acetylglycine	W	-0.272046	2.64924e-08	Spearman cor test	None	Cau men in the validation cohort
Cortisone	W	-0.0675917	0.174589	Spearman cor test	None	Cau men in the validation cohort
Creatinine	W	-0.144297	0.00361204	Spearman cor test	None	Cau men in the validation cohort
Glycocholic acid	W	-0.059924	0.228859	Spearman cor test	None	Cau men in the validation cohort
N-Phenylacetyl-L-Glutamine	W	-0.0252636	0.612204	Spearman cor test	None	Cau men in the validation cohort

## Sheet: Supplemental Table 13
Supplemental Table 13 Partial correlation analysis in the African-American men.
Metabolites	Traits	partialSpearman	pvalue	Method	Adjust	Sample
Acetylglycine	A/G Ratio	-0.231429	6.5511e-05	partial Spearman cor test	Age,Height_cm,Num_Exercises_Weekly	Cau_male_700s
Cortisone	A/G Ratio	-0.158857	0.00652417	partial Spearman cor test	Age,Height_cm,Num_Exercises_Weekly	Cau_male_700s
Creatinine	A/G Ratio	0.0148265	0.800822	partial Spearman cor test	Age,Height_cm,Num_Exercises_Weekly	Cau_male_700s
Glycocholic acid	A/G Ratio	-0.0587821	0.316814	partial Spearman cor test	Age,Height_cm,Num_Exercises_Weekly	Cau_male_700s
N-Phenylacetyl-L-Glutamine	A/G Ratio	-0.103558	0.0772675	partial Spearman cor test	Age,Height_cm,Num_Exercises_Weekly	Cau_male_700s
Acetylglycine	A/W Ratio	-0.262771	5.33404e-06	partial Spearman cor test	Age,Height_cm,Num_Exercises_Weekly	Cau_male_700s
Cortisone	A/W Ratio	-0.138114	0.0182113	partial Spearman cor test	Age,Height_cm,Num_Exercises_Weekly	Cau_male_700s
Creatinine	A/W Ratio	0.0336995	0.566273	partial Spearman cor test	Age,Height_cm,Num_Exercises_Weekly	Cau_male_700s
Glycocholic acid	A/W Ratio	-0.10911	0.0625982	partial Spearman cor test	Age,Height_cm,Num_Exercises_Weekly	Cau_male_700s
N-Phenylacetyl-L-Glutamine	A/W Ratio	-0.139349	0.0171899	partial Spearman cor test	Age,Height_cm,Num_Exercises_Weekly	Cau_male_700s
Acetylglycine	G/W Ratio	0.0449454	0.4442	partial Spearman cor test	Age,Height_cm,Num_Exercises_Weekly	Cau_male_700s
Cortisone	G/W Ratio	0.067029	0.253552	partial Spearman cor test	Age,Height_cm,Num_Exercises_Weekly	Cau_male_700s
Creatinine	G/W Ratio	0.0519646	0.376286	partial Spearman cor test	Age,Height_cm,Num_Exercises_Weekly	Cau_male_700s
Glycocholic acid	G/W Ratio	-0.0610208	0.298703	partial Spearman cor test	Age,Height_cm,Num_Exercises_Weekly	Cau_male_700s
N-Phenylacetyl-L-Glutamine	G/W Ratio	-0.0242089	0.680362	partial Spearman cor test	Age,Height_cm,Num_Exercises_Weekly	Cau_male_700s
Acetylglycine	W	-0.24008	3.38794e-05	partial Spearman cor test	Age,Height_cm,Num_Exercises_Weekly	Cau_male_700s
Cortisone	W	-0.146775	0.0120405	partial Spearman cor test	Age,Height_cm,Num_Exercises_Weekly	Cau_male_700s
Creatinine	W	-0.0618809	0.29193	partial Spearman cor test	Age,Height_cm,Num_Exercises_Weekly	Cau_male_700s
Glycocholic acid	W	-0.165744	0.00451485	partial Spearman cor test	Age,Height_cm,Num_Exercises_Weekly	Cau_male_700s
N-Phenylacetyl-L-Glutamine	W	-0.183791	0.00161013	partial Spearman cor test	Age,Height_cm,Num_Exercises_Weekly	Cau_male_700s

## Sheet: Supplemental Table 14
Supplemental Table 14 Partial correlation analysis in the Caucasian men.
Metabolites	Traits	partialSpearman	pvalue	Method	Adjust	Sample
Acetylglycine	A/G Ratio	-0.255676	2.02578e-07	partial Spearman cor test	Age,Height_cm,Num_Exercises_Weekly	Cau_male_700s
Cortisone	A/G Ratio	-0.067093	0.179423	partial Spearman cor test	Age,Height_cm,Num_Exercises_Weekly	Cau_male_700s
Creatinine	A/G Ratio	-0.0876729	0.0791322	partial Spearman cor test	Age,Height_cm,Num_Exercises_Weekly	Cau_male_700s
Glycocholic acid	A/G Ratio	-0.0591484	0.236704	partial Spearman cor test	Age,Height_cm,Num_Exercises_Weekly	Cau_male_700s
N-Phenylacetyl-L-Glutamine	A/G Ratio	-0.116595	0.0193657	partial Spearman cor test	Age,Height_cm,Num_Exercises_Weekly	Cau_male_700s
Acetylglycine	A/W Ratio	-0.267815	4.95605e-08	partial Spearman cor test	Age,Height_cm,Num_Exercises_Weekly	Cau_male_700s
Cortisone	A/W Ratio	-0.0718741	0.150308	partial Spearman cor test	Age,Height_cm,Num_Exercises_Weekly	Cau_male_700s
Creatinine	A/W Ratio	-0.0726402	0.145997	partial Spearman cor test	Age,Height_cm,Num_Exercises_Weekly	Cau_male_700s
Glycocholic acid	A/W Ratio	-0.0786639	0.115317	partial Spearman cor test	Age,Height_cm,Num_Exercises_Weekly	Cau_male_700s
N-Phenylacetyl-L-Glutamine	A/W Ratio	-0.11045	0.0268013	partial Spearman cor test	Age,Height_cm,Num_Exercises_Weekly	Cau_male_700s
Acetylglycine	G/W Ratio	0.143845	0.0038506	partial Spearman cor test	Age,Height_cm,Num_Exercises_Weekly	Cau_male_700s
Cortisone	G/W Ratio	0.00843752	0.866074	partial Spearman cor test	Age,Height_cm,Num_Exercises_Weekly	Cau_male_700s
Creatinine	G/W Ratio	0.0616166	0.217675	partial Spearman cor test	Age,Height_cm,Num_Exercises_Weekly	Cau_male_700s
Glycocholic acid	G/W Ratio	-0.0149393	0.765234	partial Spearman cor test	Age,Height_cm,Num_Exercises_Weekly	Cau_male_700s
N-Phenylacetyl-L-Glutamine	G/W Ratio	0.0751186	0.132695	partial Spearman cor test	Age,Height_cm,Num_Exercises_Weekly	Cau_male_700s
Acetylglycine	W	-0.251864	3.10677e-07	partial Spearman cor test	Age,Height_cm,Num_Exercises_Weekly	Cau_male_700s
Cortisone	W	-0.0629809	0.20764	partial Spearman cor test	Age,Height_cm,Num_Exercises_Weekly	Cau_male_700s
Creatinine	W	-0.17076	0.000585243	partial Spearman cor test	Age,Height_cm,Num_Exercises_Weekly	Cau_male_700s
Glycocholic acid	W	-0.0331505	0.507473	partial Spearman cor test	Age,Height_cm,Num_Exercises_Weekly	Cau_male_700s
N-Phenylacetyl-L-Glutamine	W	-0.101062	0.042851	partial Spearman cor test	Age,Height_cm,Num_Exercises_Weekly	Cau_male_700s
